# Supplementary material for: Intra-Tumoral CD8+:CD3+ Lymphocyte Density Ratio in Appendix Cancer Is a Tumor Volume- and Grade-Independent Predictor of Survival
Source: Cancers (Basel). 2025 Feb 6;17(3):542. doi: 10.3390/cancers17030542 (PMC11817446; doi:10.3390/cancers17030542)
Supplement: Supplementary file 1 [file cancers-17-00542-s001.zip]

Archive with 2 entries (2 files):
- cancers-3401551-Table S1.pdf
- Supplementary Figures.pdf
